# Supplementary material for: Early-Stage High-Concentration Thiacloprid Exposure Induced Persistent Behavioral Alterations in Zebrafish
Source: Int J Environ Res Public Health. 2022 Sep 1;19(17):10920. doi: 10.3390/ijerph191710920 (PMC9518391; doi:10.3390/ijerph191710920)
Supplement: Supplementary file 1 [file ijerph-19-10920-s001.zip]

Archive with 4 entries (2 files):
- ijerph-1873904-supplementary/
- ijerph-1873904-supplementary/Supplementary Materials/
- ijerph-1873904-supplementary/Supplementary Materials/Supplementary Material.pdf
- ijerph-1873904-supplementary/Supplementary Materials/visual stimuli.pptx
